# Supplementary material for: The Royal Zoological Society of Scotland’s Approach to Assessing and Promoting Animal Welfare in Collaboration with Universities
Source: Animals (Basel). 2024 Jul 31;14(15):2223. doi: 10.3390/ani14152223 (PMC11311029; doi:10.3390/ani14152223)
Supplement: Supplementary file 1 [file animals-14-02223-s001.zip]

Archive with 3 entries (3 files):
- Figure S1_Systematic behavioural sampling to gain estimates.pdf
- Table S1_Studies conducted at RZSS related to Five Domains.pdf
- Table S2_RZSS Welfare Assessment Tool.pdf
